# Supplementary material for: Evolution of Surgical Approaches for Trigeminal Schwannomas: A Meta-Regression Analysis from Past to Present
Source: J Clin Med. 2025 Jun 25;14(13):4488. doi: 10.3390/jcm14134488 (PMC12249520; doi:10.3390/jcm14134488)
Supplement: Supplementary file 1 [file jcm-14-04488-s001.zip]

Archive with 1 entries (1 files):
- jcm-3705191-supplementary.pdf
